# Supplementary material for: Allele-Specific Epigenetic Regulation of FURIN Expression at a Coronary Artery Disease Susceptibility Locus
Source: Cells. 2023 Jun 21;12(13):1681. doi: 10.3390/cells12131681 (PMC10341058; doi:10.3390/cells12131681)
Supplement: Supplementary file 1 [file cells-12-01681-s001.zip]

Archive with 1 entries (1 files):
- cells-2436738-supplementary.pdf
